# Supplementary material for: Latifolin, a Natural Flavonoid, Isolated from the Heartwood of Dalbergia odorifera Induces Bioactivities through Apoptosis, Autophagy, and Necroptosis in Human Oral Squamous Cell Carcinoma
Source: Int J Mol Sci. 2022 Nov 7;23(21):13629. doi: 10.3390/ijms232113629 (PMC9655104; doi:10.3390/ijms232113629)
Supplement: Supplementary file 1 [file ijms-23-13629-s001.zip]

Archive with 1 entries (1 files):
- ijms-1978384-supplementary.pdf
